# Supplementary material for: Optimal Screening and Detection Strategies for Cervical Lesions: A Retrospective Study
Source: J Cancer. 2024 May 13;15(11):3612–24. doi: 10.7150/jca.96128 (PMC11134435; doi:10.7150/jca.96128)
Supplement: Supplementary file 2 — Supplementary tables. [file jcav15p3612s2.xlsx]

## Sheet: Supplementary Tables
Supplementary Tables
Table S1. Positive diagnosis, sensitivity, and specificity of different methods for detecting CIN2+ cervical lesions (HR-HPV, HPV-16/18, and HPV-others)
Table S2. The calculation of sensitivity, and specificity of different methods for detecting CIN2+ cervical lesions (HR-HPV, HPV-16/18, and HPV-others)
Table S3. Comparison of the sensitivities of different methods and combinations in the detection of cervical leisons
Table S4. Comparison of the specificities of combined methods methods and HPV only in the detection of cervical leisons
Table S5. Comparison of the specificities of two HPV combined methods in the detection of cervical leisons
Table S6. Comparison of the specificities of three HPV combined methods in the detection of cervical leisons
Table S7. Cost of different methods and combinations for detecting cervical lesions
Table S8. Cost-effectiveness analysis of the recommended methods for detecting cervical lesions

## Sheet: Table S1
Table S1. Positive diagnosis, sensitivity, and specificity of different methods for detecting CIN2+ cervical lesions (HR-HPV, HPV-16/18, and HPV-others)
	HR-HPV				HPV-16/18				HPV-others
	Cervical Biopsy		Diagnosis		Cervical Biopsy		Diagnosis		Cervical Biopsy		Diagnosis
Method	CIN2+	<CIN2	CIN2+ (%)	<CIN2 (%)	CIN2+	<CIN2	CIN2+ (%)	<CIN2 (%)	CIN2+	<CIN2	CIN2+ (%)	<CIN2 (%)
TS	21	468	16 (76.2%)	338 (72.2%)	10	339	6 (60.0%)	246 (72.6%)	13	439	12 (92.3%)	316 (72.0%)
TCT	456	1744	221 (48.5%)	1654 (94.8%)	209	848	99 (47.4%)	819 (96.6%)	250	1460	130 (52.0%)	1382 (94.7%)
HPV	457	1745	429 (93.9%)	605 (34.7%)	223	862	195 (87.4%)	605 (70.2%)	262	1488	234 (89.3%)	605 (40.7%)
COL	495	1784	322 (65.1%)	1605 (90.0%)	223	862	147 (65.9%)	799 (92.7%)	262	1484	156 (59.5%)	1344 (90.6%)
TS+TCT (or†)	21	468	17 (81.0%)	337 (72.0%)	10	339	7 (70.0%)	246 (72.6%)	13	439	12 (92.3%)	315 (71.8%)
TS+TCT (and‡)	21	468	4 (19.0%)	465 (99.4%)	10	339	1 (10.0%)	339 (100.0%)	13	439	3 (23.1%)	436 (99.3%)
TS+HPV (or)	21	468	21 (100.0%)	224 (47.9%)	10	339	10 (100.0%)	224 (66.1%)	13	439	13 (100.0%)	224 (51.0%)
TS+HPV (and)	21	468	14 (66.7%)	424 (90.6%)	10	339	4 (40.0%)	332 (97.9%)	13	439	10 (76.9%)	402 (91.6%)
TS+COL (or)	21	468	19 (90.5%)	335 (71.6%)	10	339	9 (90.0%)	244 (72.0%)	13	439	12 (92.3%)	314 (71.5%)
TS+COL (and)	21	468	6 (28.6%)	464 (99.1%)	10	339	3 (30.0%)	338 (99.7%)	13	439	4 (30.8%)	436 (99.3%)
TCT+HPV (or)	441	1713	429 (97.3%)	575 (33.6%)	209	848	197 (94.3%)	575 (67.8%)	259	1460	247 (95.4%)	575 (39.4%)
TCT+HPV (and)	441	1713	199 (45.1%)	1646 (96.1%)	209	848	84 (40.2%)	839 (98.9%)	259	1460	115 (44.4%)	1402 (96.0%)
TCT+COL (or)	456	1742	322 (70.6%)	1526 (87.6%)	209	848	150 (71.8%)	771 (90.9%)	259	1459	178 (68.7%)	1282 (87.9%)
TCT+COL (and)	456	1742	189 (41.4%)	1694 (97.2%)	209	848	88 (42.1%)	835 (98.5%)	259	1459	105 (40.5%)	1420 (97.3%)
HPV+COL (or)	457	1741	442 (96.7%)	577 (33.1%)	223	862	208 (93.3%)	577 (66.9%)	262	1484	247 (94.3%)	577 (38.9%)
HPV+COL (and)	457	1741	277 (60.6%)	1594 (91.6%)	223	862	134 (60.1%)	827 (95.9%)	262	1484	143 (54.6%)	1372 (92.5%)
TS+TCT+HPV (or)	21	468	21 (100.0%)	224 (47.9%)	10	339	10 (100.0%)	224 (66.1%)	13	439	13 (100.0%)	224 (51.0%)
TS+TCT+HPV (and)	21	468	4 (19.0%)	465 (99.4%)	10	339	1 (10.0%)	339 (100.0%)	13	439	3 (23.1%)	436 (99.3%)
TS+TCT+COL (or)	21	468	19 (90.5%)	334 (71.4%)	10	339	9 (90.0%)	244 (72.0%)	13	439	12 (92.3%)	313 (71.3%)
TS+TCT+COL (and)	21	468	2 (9.5%)	466 (99.6%)	10	339	1 (10.0%)	339 (100.0%)	13	439	1 (7.7%)	437 (99.5%)
TS+HPV+COL (or)	21	468	21 (100.0%)	223 (47.6%)	10	339	10 (100.0%)	223 (65.8%)	13	439	13 (100.0%)	223 (50.8%)
TS+HPV+COL (and)	21	468	5 (23.8%)	464 (99.1%)	10	339	2 (20.0%)	338 (99.7%)	13	439	3 (23.1%)	436 (99.3%)
TCT+HPV+COL (or)	441	1712	431 (97.7%)	554 (32.4%)	209	848	199 (95.2%)	554 (65.3%)	259	1459	249 (96.1%)	554 (38.0%)
TCT+HPV+COL (and)	441	1712	173 (39.2%)	1670 (97.5%)	209	848	78 (37.3%)	840 (99.1%)	259	1459	95 (36.7%)	1425 (97.7%)
TS+TCT+HPV+COL (or)	21	468	21 (100.0%)	223 (47.6%)	10	339	10 (100.0%)	223 (65.8%)	13	439	13 (100.0%)	223 (50.8%)
TS+TCT+HPV+COL (and)	21	468	2 (9.5%)	466 (99.6%)	10	339	1 (10.0%)	339 (100.0%)	13	439	1 (7.7%)	437 (99.5%)

## Sheet: Table S2
Table S2. The calculation of sensitivity, and specificity of different methods for detecting CIN2+ cervical lesions (HR-HPV, HPV-16/18, and HPV-others)
		Cervical Biopsy
		HR-HPV (All)				HPV-16/18				HPV-others
Method	Diagnosis	CIN2+	<CIN2	CIN2+ (%)	<CIN2 (%)	CIN2+	<CIN2	CIN2+ (%)	<CIN2 (%)	CIN2+	<CIN2	CIN2+ (%)	<CIN2 (%)
TS	Positive	16	130	0.761905	0.277778	6	93	0.6	0.274336	12	123	0.923077	0.280182
	Negative	5	338	0.238095	0.722222	4	246	0.4	0.725664	1	316	0.0769231	0.719818
TCT	Positive	221	90	0.484649	0.0516055	99	29	0.473684	0.0341981	130	78	0.52	0.0534247
	Negative	235	1654	0.515351	0.948394	110	819	0.526316	0.965802	120	1382	0.48	0.946575
HPV	Positive	429	1140	0.938731	0.653295	195	257	0.874439	0.298144	234	883	0.89313	0.593414
	Negative	28	605	0.0612691	0.346705	28	605	0.125561	0.701856	28	605	0.10687	0.406586
COL	Positive	322	179	0.650505	0.100336	147	63	0.659193	0.0730858	156	140	0.59542	0.0943396
	Negative	173	1605	0.349495	0.899664	76	799	0.340807	0.926914	106	1344	0.40458	0.90566
TS+TCT	Positive_1	13	128	0.764706	0.275269	6	93	0.666667	0.274336	9	121	0.9	0.277523
	Positive_2	4	3	0.5	0.00882353	1	0	0.25	0	3	3	0.75	0.00943396
	Positive_All	17	131	0.809524	0.279915	7	93	0.7	0.274336	12	124	0.923077	0.28246
	Negative	4	337	0.190476	0.720085	3	246	0.3	0.725664	1	315	0.0769231	0.71754
TS+TCT (or)	Positive	17	131	0.809524	0.279915	7	93	0.7	0.274336	12	124	0.923077	0.28246
	Negative	4	337	0.190476	0.720085	3	246	0.3	0.725664	1	315	0.0769231	0.71754
TS+TCT (and)	Positive	4	3	0.190476	0.00641026	1	0	0.1	0	3	3	0.230769	0.00683371
	Negative	17	465	0.809524	0.99359	9	339	0.9	1	10	436	0.769231	0.993166
TS+HPV	Positive_1	7	200	1	0.471698	6	108	1	0.325301	3	178	1	0.442786
	Positive_2	14	44	1	0.164179	4	7	1	0.030303	10	37	1	0.141762
	Positive_All	21	244	1	0.521368	10	115	1	0.339233	13	215	1	0.489749
	Negative	0	224	0	0.478632	0	224	0	0.660767	0	224	0	0.510251
TS+HPV (or)	Positive	21	244	1	0.521368	10	115	1	0.339233	13	215	1	0.489749
	Negative	0	224	0	0.478632	0	224	0	0.660767	0	224	0	0.510251
TS+HPV (and)	Positive	14	44	0.666667	0.0940171	4	7	0.4	0.020649	10	37	0.769231	0.0842825
	Negative	7	424	0.333333	0.905983	6	332	0.6	0.979351	3	402	0.230769	0.915718
TS+COL	Positive_1	13	129	0.866667	0.278017	6	94	0.857143	0.278107	8	122	0.888889	0.279817
	Positive_2	6	4	0.75	0.0117994	3	1	0.75	0.00408163	4	3	0.8	0.00946372
	Positive_All	19	133	0.904762	0.284188	9	95	0.9	0.280236	12	125	0.923077	0.284738
	Negative	2	335	0.0952381	0.715812	1	244	0.1	0.719764	1	314	0.0769231	0.715262
TS+COL (or)	Positive	19	133	0.904762	0.284188	9	95	0.9	0.280236	12	125	0.923077	0.284738
	Negative	2	335	0.0952381	0.715812	1	244	0.1	0.719764	1	314	0.0769231	0.715262
TS+COL (and)	Positive	6	4	0.285714	0.00854701	3	1	0.3	0.00294985	4	3	0.307692	0.00683371
	Negative	15	464	0.714286	0.991453	7	338	0.7	0.99705	9	436	0.692308	0.993166
TCT+HPV	Positive_1	230	1071	0.950413	0.650668	113	264	0.904	0.31466	132	827	0.916667	0.589872
	Positive_2	199	67	0.943128	0.104361	84	9	0.875	0.015411	115	58	0.905512	0.0916272
	Positive_All	429	1138	0.972789	0.664332	197	273	0.942584	0.321934	247	885	0.953668	0.606164
	Negative	12	575	0.0272109	0.335668	12	575	0.0574163	0.678066	12	575	0.046332	0.393836
TCT+HPV (or)	Positive	429	1138	0.972789	0.664332	197	273	0.942584	0.321934	247	885	0.953668	0.606164
	Negative	12	575	0.0272109	0.335668	12	575	0.0574163	0.678066	12	575	0.046332	0.393836
TCT+HPV (and)	Positive	199	67	0.451247	0.0391127	84	9	0.401914	0.0106132	115	58	0.444015	0.039726
	Negative	242	1646	0.548753	0.960887	125	839	0.598086	0.989387	144	1402	0.555985	0.960274
TCT+COL	Positive_1	133	168	0.498127	0.0991736	62	64	0.512397	0.0766467	73	138	0.474026	0.0971831
	Positive_2	189	48	0.585139	0.0304956	88	13	0.598639	0.0165816	105	39	0.564516	0.0295231
	Positive_All	322	216	0.70614	0.123995	150	77	0.717703	0.0908019	178	177	0.687259	0.121316
	Negative	134	1526	0.29386	0.876005	59	771	0.282297	0.909198	81	1282	0.312741	0.878684
TCT+COL (or)	Positive	322	216	0.70614	0.123995	150	77	0.717703	0.0908019	178	177	0.687259	0.121316
	Negative	134	1526	0.29386	0.876005	59	771	0.282297	0.909198	81	1282	0.312741	0.878684
TCT+COL (and)	Positive	189	48	0.414474	0.0275545	88	13	0.421053	0.0153302	105	39	0.405405	0.0267306
	Negative	267	1694	0.585526	0.972445	121	835	0.578947	0.98467	154	1420	0.594595	0.973269
HPV+COL	Positive_1	165	1017	0.916667	0.638018	74	250	0.831461	0.302297	104	795	0.87395	0.579446
	Positive_2	277	147	0.94863	0.203039	134	35	0.899329	0.0571895	143	112	0.905063	0.162554
	Positive_All	442	1164	0.967177	0.668581	208	285	0.932735	0.330626	247	907	0.942748	0.611186
	Negative	15	577	0.0328228	0.331419	15	577	0.0672646	0.669374	15	577	0.0572519	0.388814
HPV+COL (or)	Positive	442	1164	0.967177	0.668581	208	285	0.932735	0.330626	247	907	0.942748	0.611186
	Negative	15	577	0.0328228	0.331419	15	577	0.0672646	0.669374	15	577	0.0572519	0.388814
HPV+COL (and)	Positive	277	147	0.606127	0.0844342	134	35	0.600897	0.0406032	143	112	0.545802	0.0754717
	Negative	180	1594	0.393873	0.915566	89	827	0.399103	0.959397	119	1372	0.454198	0.924528
TS+TCT+HPV	Positive_1	6	199	1	0.470449	5	108	1	0.325301	3	177	1	0.441397
	Positive_2	11	42	1	0.157895	4	7	1	0.030303	7	35	1	0.135135
	Positive_3	4	3	1	0.0132159	1	0	1	0	3	3	1	0.0132159
	Positive_All	21	244	1	0.521368	10	115	1	0.339233	13	215	1	0.489749
	Negative	0	224	0	0.478632	0	224	0	0.660767	0	224	0	0.510251
TS+TCT+HPV (or)	Positive	21	244	1	0.521368	10	115	1	0.339233	13	215	1	0.489749
	Negative	0	224	0	0.478632	0	224	0	0.660767	0	224	0	0.510251
TS+TCT+HPV (and)	Positive	4	3	0.190476	0.00641026	1	0	0.1	0	3	3	0.230769	0.00683371
	Negative	17	465	0.809524	0.99359	9	339	0.9	1	10	436	0.769231	0.993166
TS+TCT+COL	Positive_1	10	129	0.833333	0.278618	5	94	0.833333	0.278107	6	122	0.857143	0.28046
	Positive_2	7	3	0.777778	0.00890208	3	1	0.75	0.00408163	5	2	0.833333	0.00634921
	Positive_3	2	2	0.5	0.00595238	1	0	0.5	0	1	2	0.5	0.00634921
	Positive_All	19	134	0.904762	0.286325	9	95	0.9	0.280236	12	126	0.923077	0.287016
	Negative	2	334	0.0952381	0.713675	1	244	0.1	0.719764	1	313	0.0769231	0.712984
TS+TCT+COL (or)	Positive	19	134	0.904762	0.286325	9	95	0.9	0.280236	12	126	0.923077	0.287016
	Negative	2	334	0.0952381	0.713675	1	244	0.1	0.719764	1	313	0.0769231	0.712984
TS+TCT+COL (and)	Positive	2	2	0.0952381	0.0042735	1	0	0.1	0	1	2	0.0769231	0.00455581
	Negative	19	466	0.904762	0.995726	9	339	0.9	1	12	437	0.923077	0.995444
TS+HPV+COL	Positive_1	3	199	1	0.471564	2	108	1	0.326284	2	178	1	0.44389
	Positive_2	13	42	1	0.158491	6	7	1	0.0304348	8	35	1	0.135659
	Positive_3	5	4	1	0.0176211	2	1	1	0.00446429	3	3	1	0.0132743
	Positive_All	21	245	1	0.523504	10	116	1	0.342183	13	216	1	0.492027
	Negative	0	223	0	0.476496	0	223	0	0.657817	0	223	0	0.507973
TS+HPV+COL (or)	Positive	21	245	1	0.523504	10	116	1	0.342183	13	216	1	0.492027
	Negative	0	223	0	0.476496	0	223	0	0.657817	0	223	0	0.507973
TS+HPV+COL (and)	Positive	5	4	0.238095	0.00854701	2	1	0.2	0.00294985	3	3	0.230769	0.00683371
	Negative	16	464	0.761905	0.991453	8	338	0.8	0.99705	10	436	0.769231	0.993166
TCT+HPV+COL	Positive_1	127	981	0.927007	0.639088	56	253	0.848485	0.313507	78	764	0.886364	0.579666
	Positive_2	131	135	0.929078	0.195936	65	33	0.866667	0.0562181	76	107	0.883721	0.161876
	Positive_3	173	42	0.945355	0.0704698	78	8	0.886364	0.0142349	95	34	0.904762	0.0578231
	Positive_All	431	1158	0.977324	0.676402	199	294	0.952153	0.346698	249	905	0.96139	0.620288
	Negative	10	554	0.0226757	0.323598	10	554	0.0478469	0.653302	10	554	0.03861	0.379712
TCT+HPV+COL (or)	Positive	431	1158	0.977324	0.676402	199	294	0.952153	0.346698	249	905	0.96139	0.620288
	Negative	10	554	0.0226757	0.323598	10	554	0.0478469	0.653302	10	554	0.03861	0.379712
TCT+HPV+COL (and)	Positive	173	42	0.39229	0.0245327	78	8	0.373206	0.00943396	95	34	0.366795	0.0233036
	Negative	268	1670	0.60771	0.975467	131	840	0.626794	0.990566	164	1425	0.633205	0.976696
TS+TCT+HPV+COL	Positive_1	3	198	1	0.470309	2	108	1	0.326284	2	177	1	0.4425
	Positive_2	10	42	1	0.158491	5	7	1	0.0304348	6	35	1	0.135659
	Positive_3	6	3	1	0.0132743	2	1	1	0.00446429	4	2	1	0.00888889
	Positive_4	2	2	1	0.00888889	1	0	1	0	1	2	1	0.00888889
	Positive_All	21	245	1	0.523504	10	116	1	0.342183	13	216	1	0.492027
	Negative	0	223	0	0.476496	0	223	0	0.657817	0	223	0	0.507973
TS+TCT+HPV+COL (or)	Positive	21	245	1	0.523504	10	116	1	0.342183	13	216	1	0.492027
	Negative	0	223	0	0.476496	0	223	0	0.657817	0	223	0	0.507973
TS+TCT+HPV+COL (and)	Positive	2	2	0.0952381	0.0042735	1	0	0.1	0	1	2	0.0769231	0.00455581
	Negative	19	466	0.904762	0.995726	9	339	0.9	1	12	437	0.923077	0.995444

## Sheet: Table S3
Table S3. Comparison of the sensitivities of different methods and combinations in the detection of cervical leisons
	HR-HPV			Fisher's exact test
Method	CIN2+	<CIN2	Sensitivity	pval
HPV	429	28	0.938731
TS	16	5	0.761905	0.01054
TCT	221	235	0.484649	<0.0001
COL	322	173	0.650505	<0.0001
TS+HPV (or)	21	0	1	0.6258
TCT+HPV (or)	429	12	0.972789	0.01492
HPV+COL (or)	442	15	0.967177	0.05969

## Sheet: Table S4
Table S4. Comparison of the specificities of combined methods methods and HPV only in the detection of cervical leisons
	HPV-16/18			Fisher's exact test	HPV-others			Fisher's exact test
Method	CIN2+	<CIN2	Specificity	pval	CIN2+	<CIN2	Specificity	pval
HPV	257	605	0.701856		883	605	0.406586
TCT+HPV (and)	9	839	0.989387	<0.0001	58	1402	0.960274	<0.0001
HPV+COL (and)	35	827	0.959397	<0.0001	112	1372	0.924528	<0.0001
TS+HPV (and)	7	332	0.979351	<0.0001	37	402	0.915718	<0.0001

## Sheet: Table S5
Table S5. Comparison of the specificities of two HPV combined methods in the detection of cervical leisons
	HPV-16/18			Fisher's exact test	HPV-others			Fisher's exact test
Method	CIN2+	<CIN2	Specificity	pval	CIN2+	<CIN2	Specificity	pval
TCT+HPV (and)	9	839	0.989387		58	1402	0.960274
TS+HPV (and)	7	332	0.979351	0.1748	37	402	0.915718	<0.0001

## Sheet: Table S6
Table S6. Comparison of the specificities of three HPV combined methods in the detection of cervical leisons
	HPV-16/18			Fisher's exact test	HPV-others			Fisher's exact test
Method	CIN2+	<CIN2	Specificity	pval	CIN2+	<CIN2	Specificity	pval
HPV+COL (and)	35	827	0.959397		112	1372	0.924528
TCT+HPV+COL (and)	8	840	0.990566	<0.0001	34	1425	0.976696	<0.0001
TS+HPV+COL (and)	1	338	0.99705	0.0001	3	436	0.993166	<0.0001

## Sheet: Table S7
Table S7. Cost of different methods and combinations for detecting cervical lesions
Method	Method Combination	Cost (in CNY)	Cost (in USD)
TS	Single	230	32.3034
TCT	Single	200	28.0899
HPV	Single	310	43.5393
COL	Single	100	14.0449
TS+TCT	Two	430	60.3933
TS+HPV	Two	540	75.8427
TS+COL	Two	330	46.3483
TCT+HPV	Two	510	71.6292
TCT+COL	Two	300	42.1348
HPV+COL	Two	410	57.5843
TS+TCT+HPV	Three	740	103.933
TS+TCT+COL	Three	530	74.4382
TS+HPV+COL	Three	640	89.8876
TCT+HPV+COL	Three	610	85.6742
TS+TCT+HPV+COL	Four	840	117.978

## Sheet: Table S8
Table S8. Cost-effectiveness analysis of the recommended methods for detecting cervical lesions
	Method	Cost (in CNY)	AUC	Slope
TCT as secondary method	By Guessing	0	0.5	-
	HPV	310	0.643	0.00046129
	HPV+TCT	510	0.785	0.00071
	HPV+TCT+COL	610	0.845	0.0006
TS as secondary method	By Guessing	0	0.5	-
	HPV	310	0.643	0.00046129
	HPV+TS	540	0.866	0.000969565
	HPV+TS+COL	640	0.921	0.00055
